# Supplementary material for: The Rvv two-component regulatory system regulates biofilm formation and colonization in Vibrio cholerae
Source: PLoS Pathog. 2023 May 22;19(5):e1011415. doi: 10.1371/journal.ppat.1011415 (PMC10237652; doi:10.1371/journal.ppat.1011415)
Supplement: S2 Data — (ZIP) [file ppat.1011415.s011.zip]

Archive with 8 entries (8 files):
- vxrABCDE_vibrio622_table.pdf
- __MACOSX/._vxrABCDE_vibrio622_table.pdf
- vxrABCDE_vibrionales135623_table.pdf
- __MACOSX/._vxrABCDE_vibrionales135623_table.pdf
- rvvABC_vibrionales135623_table.pdf
- __MACOSX/._rvvABC_vibrionales135623_table.pdf
- rvvABC_vibrio622_table.pdf
- __MACOSX/._rvvABC_vibrio622_table.pdf
